# Supplementary material for: Cognitive Training Mobile Apps for Older Adults With Cognitive Impairment: App Store Search and Quality Evaluation
Source: JMIR Mhealth Uhealth. 2025 Jul 4;13:e69637. doi: 10.2196/69637 (PMC12252145; doi:10.2196/69637)
Supplement: Multimedia Appendix 2 [file mhealth-v13-e69637-s002.xlsx]

## Sheet: grouping
APP name	overall mean score				Mean score/Group	Engagement	Functionally	Aesthetics	Information
Ginkgo Memory & Brain Training	2.37917	Group 1	Ginkgo Memory & Brain Training		Group 1	2	3.58	2.56	2.37
Memory Trainer	2.5375		Memory Trainer		Group 2	3.18	4.34	3.61	3.5
cognitive skill training	2.9625		cognitive skill training		Group 3	4	4.63	4	3.8
Cognishap	3.225	Group 2	Cognishap
Q4 Active-Brain Health	3.23333		Q4 Active-Brain Health
ReMinding	3.35833		ReMinding
NeuroNation	3.40833		NeuroNation
Memorie	3.54583		Memorie
Elevate	3.59167		Elevate
Abrain	3.59583		Abrain
Train your Brain. Memory Games	3.625		Train your Brain. Memory Games
Dementia Learning Game	3.65417		Dementia Learning Game
Lumosity	3.71964		Lumosity
Neurobics	3.75833		Neurobics
Impulse	3.7625		Impulse
AlzLife	3.78333		AlzLife
MindMate	3.79167		MindMate
Focus - Train your Brain	3.79167		Focus - Train your Brain
MindPal	3.84167		MindPal
Constant Therapy:Brain Rehab	3.875		Constant Therapy:Brain Rehab
RecoverBrain	3.975		RecoverBrain
Brave	3.9875		Brave
peak	4.0875	Group 3	peak
BrainHQ	4.125		BrainHQ
